# Supplementary material for: Parent-Reported Perceived Cognitive Functioning Identifies Cognitive Problems in Children Who Survived Neonatal Critical Illness
Source: Children (Basel). 2022 Jun 16;9(6):900. doi: 10.3390/children9060900 (PMC9222129; doi:10.3390/children9060900)
Supplement: Supplementary file 1 [file children-09-00900-s001.zip]

Archive with 1 entries (1 files):
- children-1741257-supplementary.pdf
